# Supplementary material for: Classification and phylogenetic analyses of the Arabidopsis and tomato G-type lectin receptor kinases
Source: BMC Genomics. 2018 Apr 6;19:239. doi: 10.1186/s12864-018-4606-0 (PMC5889549; doi:10.1186/s12864-018-4606-0)
Supplement: Supplementary file 1 — Members of the columbine G-lectins and their domains. (XLSX 57 kb) [file 12864_2018_4606_MOESM1_ESM.xlsx]

## Sheet: Aquilegia
Additional file 1. Memebers of the columbine G-Lectins and their domains.
Sequence Name	G-Lectin Domain	EGF Domain	SLG Domain	PAN/Aple Domain	Kinase Domain
Aqcoe1G279800	X	X	X	X	X
Aqcoe1G490600	X	X	X	X	X
Aqcoe4G268700	X	X	X	X	X
Aqcoe4G310300	X	X	X	X	X
Aqcoe5G048800	X	X	X	X	X
Aqcoe1G053900	X		X	X	X
Aqcoe1G124800	X		X	X	X
Aqcoe1G244900	X		X	X	X
Aqcoe1G245000	X		X	X	X
Aqcoe1G272500	X		X	X	X
Aqcoe1G361200	X		X	X	X
Aqcoe2G252700	X		X	X	X
Aqcoe2G252800	X		X	X	X
Aqcoe2G253000	X		X	X	X
Aqcoe2G253500	X		X	X	X
Aqcoe2G253900	X		X	X	X
Aqcoe2G254100	X		X	X	X
Aqcoe2G254200	X		X	X	X
Aqcoe3G156900	X		X	X	X
Aqcoe3G211700	X		X	X	X
Aqcoe4G030400	X		X	X	X
Aqcoe4G031600	X		X	X	X
Aqcoe4G097500	X		X	X	X
Aqcoe4G097600	X		X	X	X
Aqcoe4G099000	X		X	X	X
Aqcoe4G267500	X		X	X	X
Aqcoe4G268000	X		X	X	X
Aqcoe4G268100	X		X	X	X
Aqcoe4G303000	X		X	X	X
Aqcoe5G304600	X		X	X	X
Aqcoe5G354800	X		X	X	X
Aqcoe5G354900	X		X	X	X
Aqcoe5G355000	X		X	X	X
Aqcoe5G403000	X		X	X	X
Aqcoe4G268200	X		X		X
Aqcoe4G309700	X		X		X
Aqcoe5G302900	X		X		X
Aqcoe5G434000	X		X		X
Aqcoe7G020300	X		X		X
Aqcoe2G410600	X			X	X
Aqcoe3G225500	X			X	X
Aqcoe3G225600	X			X	X
Aqcoe3G235200	X			X	X
Aqcoe4G029800	X			X	X
Aqcoe4G030100	X			X	X
Aqcoe4G030500	X			X	X
Aqcoe4G030600	X			X	X
Aqcoe4G034200	X			X	X
Aqcoe4G034400	X			X	X
Aqcoe5G240600	X			X	X
Aqcoe7G386500	X			X	X
Aqcoe3G141800	X				X
Aqcoe3G235100	X				X
Aqcoe4G029600	X				X
Aqcoe4G029900	X				X
Aqcoe4G034300	X				X
Aqcoe4G034800	X				X
Aqcoe4G035000	X				X
Aqcoe4G097100	X				X
Aqcoe2G127100	X		X	X
Aqcoe2G253600	X		X	X
Aqcoe3G250200	X		X	X
Aqcoe1G361300	X		X
Aqcoe1G396300	X		X
Aqcoe2G384400	X		X
Aqcoe1G225700	X			X
Aqcoe1G225800	X			X
Aqcoe1G225900	X			X
Aqcoe1G228600	X			X
Aqcoe3G225300	X			X
Aqcoe4G057300	X			X
Aqcoe4G057400	X			X
Aqcoe1G098400	X
Aqcoe1G098500	X
Aqcoe1G128800	X
Aqcoe1G270800	X
Aqcoe2G323500	X
Aqcoe2G416600	X
Aqcoe2G418000	X
Aqcoe3G119400	X
Aqcoe3G224500	X
Aqcoe3G224600	X
Aqcoe3G224700	X
Aqcoe3G224800	X
Aqcoe3G230500	X
Aqcoe3G230800	X
Aqcoe3G230900	X
Aqcoe4G014500	X
Aqcoe4G019200	X
Aqcoe4G019400	X
Aqcoe5G183200	X
Aqcoe7G011500	X
Aqcoe7G219300	X
Aqcoe1G103300					X
Aqcoe1G262500					X
Aqcoe1G378900					X
Aqcoe1G392600					X
Aqcoe1G494500					X
Aqcoe1G495200					X
Aqcoe2G253700					X
Aqcoe2G330200					X
Aqcoe2G330600					X
Aqcoe2G393700					X
Aqcoe3G144500					X
Aqcoe3G309400					X
Aqcoe4G099900					X
Aqcoe4G260400					X
Aqcoe5G111600					X
Aqcoe5G284600					X
Aqcoe5G284700					X
Aqcoe6G041200					X
Aqcoe6G070000					X
Aqcoe6G070100					X
Aqcoe6G070200					X
Aqcoe6G070300					X
Aqcoe6G070400					X
Aqcoe6G070500					X
Aqcoe6G239300					X
Aqcoe6G327900					X
Aqcoe7G221600					X
Aqcoe7G268600					X
"x" indicates presence of domain.
