# Supplementary material for: Classification and phylogenetic analyses of the Arabidopsis and tomato G-type lectin receptor kinases
Source: BMC Genomics. 2018 Apr 6;19:239. doi: 10.1186/s12864-018-4606-0 (PMC5889549; doi:10.1186/s12864-018-4606-0)
Supplement: Supplementary file 2 — Members of the rice G-lectins and their domains. (XLS 33 kb) [file 12864_2018_4606_MOESM2_ESM.xls]

## Sheet: Rice
Additional file 2. Memebers of the rice G-Lectins and their domains.
Sequence Name	G-Lectin Domain	EGF Domain	S-locus Domain	PAN/Aple Domain	Kinase Domain
LOC_Os01g06240.1	X		X	X	X
LOC_Os01g10700.1	X				X
LOC_Os01g10710.1	X				X
LOC_Os01g12290.1	X			X	X
LOC_Os01g12410.1	X		X	X	X
LOC_Os01g12420.1	X		X	X	X
LOC_Os01g12430.1	X		X	X	X
LOC_Os01g40499.1	X		X	X	X
LOC_Os01g45520.1	X		X		X
LOC_Os01g47810.1	X	X	X	X	X
LOC_Os01g47820.1	X		X	X	X
LOC_Os01g47840.1	X	X	X	X	X
LOC_Os01g47900.1	X		X	X	X
LOC_Os01g48000.1	X		X	X	X
LOC_Os01g48020.1	X		X	X	X
LOC_Os01g48040.1	X		X	X	X
LOC_Os01g57480.1	X		X	X	X
LOC_Os01g57490.1	X				X
LOC_Os01g57510.1	X		X	X	X
LOC_Os01g57560.1	X	X	X	X	X
LOC_Os01g65010.1	X		X	X	X
LOC_Os01g66250.1	X		X	X	X
LOC_Os01g66610.1	X		X	X	X
LOC_Os01g66640.1	X		X	X	X
LOC_Os01g66680.1	X		X	X	X
LOC_Os01g73390.1	X		X		X
LOC_Os02g13965.1	X				X
LOC_Os02g52850.1	X				X
LOC_Os03g12150.1	X	X	X	X	X
LOC_Os03g30890.1	X	X	X	X	X
LOC_Os03g35600.1	X		X	X	X
LOC_Os03g61310.1	X				X
LOC_Os03g62180.1	X		X	X	X
LOC_Os04g01310.1	X		X	X	X
LOC_Os04g01320.1	X		X	X	X
LOC_Os04g07200.1	X		X		X
LOC_Os04g12540.1	X				X
LOC_Os04g12560.1	X				X
LOC_Os04g12580.1	X				X
LOC_Os04g12600.1	X				X
LOC_Os04g23600.1	X				X
LOC_Os04g23620.1	X				X
LOC_Os04g23700.1	X		X	X	X
LOC_Os04g23720.1	X			X	X
LOC_Os04g23760.1	X			X	X
LOC_Os04g28780.1	X		X	X	X
LOC_Os04g34250.1	X		X	X	X
LOC_Os04g34270.1	X		X	X	X
LOC_Os04g34290.1	X		X	X	X
LOC_Os04g34300.1	X		X	X	X
LOC_Os04g34330.1	X		X	X	X
LOC_Os04g34370.1	X		X	X	X
LOC_Os04g34390.1	X		X	X	X
LOC_Os04g34410.1	X		X	X	X
LOC_Os04g34420.1	X		X	X	X
LOC_Os04g39910.1	X				X
LOC_Os04g39930.1	X				X
LOC_Os04g42740.1	X		X	X	X
LOC_Os04g53994.1	X		X	X	X
LOC_Os04g53998.1	X		X	X	X
LOC_Os04g54002.1	X		X	X	X
LOC_Os04g54010.1	X		X	X	X
LOC_Os04g54020.1	X		X	X	X
LOC_Os04g54070.1	X		X	X	X
LOC_Os04g54080.1	X		X	X	X
LOC_Os04g54110.1	X		X	X	X
LOC_Os04g54120.1	X		X	X	X
LOC_Os04g54130.1	X		X	X	X
LOC_Os04g54140.1	X		X	X	X
LOC_Os04g54180.1	X		X	X	X
LOC_Os04g56080.1	X		X	X	X
LOC_Os04g56090.1	X		X	X	X
LOC_Os05g07080.1	X		X	X	X
LOC_Os05g07300.1	X		X	X	X
LOC_Os05g07420.1	X		X	X	X
LOC_Os05g07450.1	X		X	X	X
LOC_Os05g07470.1	X		X	X	X
LOC_Os05g34390.1	X		X		X
LOC_Os05g42210.1	X	X	X	X	X
LOC_Os06g06920.1	X				X
LOC_Os06g06930.1	X		X		X
LOC_Os06g06940.1	X				X
LOC_Os06g06960.1	X		X	X	X
LOC_Os06g29810.1	X				X
LOC_Os06g35870.1	X			X	X
LOC_Os06g37670.1	X		X	X	X
LOC_Os06g37690.1	X	X	X	X	X
LOC_Os06g37750.1	X	X	X	X	X
LOC_Os06g40030.1	X		X	X	X
LOC_Os06g41500.1	X				X
LOC_Os06g41510.1	X				X
LOC_Os06g41560.1	X				X
LOC_Os07g08860.1	X		X	X	X
LOC_Os07g36544.1	X		X	X	X
LOC_Os07g36570.1	X		X	X	X
LOC_Os07g36590.1	X	X	X	X	X
LOC_Os07g36780.1	X		X	X	X
LOC_Os08g08140.1	X		X	X	X
LOC_Os08g13420.1	X	X	X		X
LOC_Os08g13870.1	X	X	X		X
LOC_Os09g28180.1	X				X
LOC_Os09g37780.1	X		X	X	X
LOC_Os09g37800.1	X		X	X	X
LOC_Os09g37834.1	X		X	X	X
LOC_Os09g37840.1	X	X	X	X	X
LOC_Os09g37880.1	X		X	X	X
LOC_Os09g37890.1	X		X	X	X
LOC_Os10g01100.1	X	X	X	X	X
LOC_Os10g20120.1	X		X	X	X
LOC_Os10g20160.1	X		X	X	X
LOC_Os11g03820.1	X	X	X	X	X
LOC_Os11g03840.1	X	X	X	X	X
LOC_Os11g03880.1	X	X	X	X	X
LOC_Os11g10260.1	X		X	X	X
LOC_Os11g10280.1	X		X	X	X
LOC_Os11g10290.1	X		X	X
LOC_Os12g03640.1	X	X	X	X	X
LOC_Os12g03650.1	X	X	X	X	X
LOC_Os12g03670.1	X	X	X	X	X
LOC_Os12g03690.1	X	X	X	X	X
LOC_Os12g07800.1	X		X	X	X
LOC_Os12g34320.1	X	X	X	X	X
LOC_Os12g44320.1	X			X	X
LOC_Os11g03860.1	X	X	X	X
LOC_Os01g65030.1	X		X	X
LOC_Os02g32620.1	X		X	X
LOC_Os07g36770.1	X		X	X
LOC_Os09g37790.1	X		X	X
LOC_Os09g37810.1	X		X	X
LOC_Os11g05240.1	X		X	X
LOC_Os12g15550.1	X		X	X
LOC_Os01g61020.1	X
LOC_Os01g72810.1	X
LOC_Os09g02410.1	X
"X" indicates presence of the domain
